# Supplementary material for: Methuosis Contributes to Jaspine-B-Induced Cell Death
Source: Int J Mol Sci. 2022 Jun 29;23(13):7257. doi: 10.3390/ijms23137257 (PMC9267113; doi:10.3390/ijms23137257)
Supplement: Supplementary file 1 [file ijms-23-07257-s001.zip]

Archive with 1 entries (1 files):
- ijms-1779340-supplementary.pdf
